# Supplementary material for: Oral Squamous Cell Carcinoma Exosomes Upregulate PIK3/AKT, PTEN, and NOTCH Signaling Pathways in Normal Fibroblasts
Source: Curr Issues Mol Biol. 2025 Jul 19;47(7):568. doi: 10.3390/cimb47070568 (PMC12293655; doi:10.3390/cimb47070568)
Supplement: Supplementary file 1 [file cimb-47-00568-s001.zip]

Archive with 1 entries (1 files):
- cimb-3516320-supplementary.pdf
